# Supplementary material for: AlphaFold 3-Assisted Deciphering of the DNA Recognition by DREB1 Transcription Factors in Rice
Source: Int J Mol Sci. 2025 Jul 2;26(13):6395. doi: 10.3390/ijms26136395 (PMC12249877; doi:10.3390/ijms26136395)
Supplement: Supplementary file 1 [file ijms-26-06395-s001.zip]

Archive with 1 entries (1 files):
- ijms-3674093-supplementary.pdf
